# Supplementary material for: rGO-WO3 Heterostructure: Synthesis, Characterization and Utilization as an Efficient Adsorbent for the Removal of Fluoroquinolone Antibiotic Levofloxacin in an Aqueous Phase
Source: Molecules. 2022 Oct 17;27(20):6956. doi: 10.3390/molecules27206956 (PMC9610797; doi:10.3390/molecules27206956)
Supplement: Supplementary file 1 [file molecules-27-06956-s001.zip]

Archive with 1 entries (1 files):
- molecules-1867383-supplementary.pdf
